# Supplementary material for: α-Difluoromethylornithine-Induced Cytostasis is Reversed by Exogenous Polyamines, Not by Thymidine Supplementation
Source: Biomolecules. 2021 May 10;11(5):707. doi: 10.3390/biom11050707 (PMC8151227; doi:10.3390/biom11050707)
Supplement: Supplementary file 1 [file biomolecules-11-00707-s001.zip]

Archive with 1 entries (1 files):
- biomolecules-1178890-SI.pdf
